# Supplementary material for: An extensive dataset of eye movements during viewing of complex images
Source: Sci Data. 2017 Jan 31;4:160126. doi: 10.1038/sdata.2016.126 (PMC5283059; doi:10.1038/sdata.2016.126)
Supplement: Supplementary file 1 [file sdata2016126-isa1.zip]

Archive with 3 entries (3 files):
- i_Investigation.txt
- s_study_Wilming.txt
- a_assay_Wilming.txt
