# Supplementary material for: An extensive dataset of eye movements during viewing of complex images
Source: Sci Data. 2017 Jan 31;4:160126. doi: 10.1038/sdata.2016.126 (PMC5283059; doi:10.1038/sdata.2016.126)
Supplement: Supplementary file 1 [file sdata2016126-isa1.zip › i_Investigation.txt]

# Investigation File generated for Scientific Data with Investigation File Authoring Tool version 0.1.0 on 07/12/2016 - This metadata file is CC0
ONTOLOGY SOURCE REFERENCE
Term Source Name	NCBITAXON	UO	ERO	XCO	NBO	OBI
Term Source File	http://data.bioontology.org/ontologies/NCBITAXON	http://data.bioontology.org/ontologies/UO	http://data.bioontology.org/ontologies/ERO	http://data.bioontology.org/ontologies/XCO	http://data.bioontology.org/ontologies/NBO	http://data.bioontology.org/ontologies/OBI
Term Source Version	2016AA	unknown	2013-08-02	4.15	2012-07-09	2014-08-18
Term Source Description	National Center for Biotechnology Information (NCBI) Organismal Classification	Units of Measurement Ontology	Eagle-I Research Resource Ontology	Experimental Conditions Ontology	Neuro Behavior Ontology	Ontology for Biomedical Investigations
INVESTIGATION
Investigation Identifier
Investigation Title
Investigation Description
Investigation Submission Date
Investigation Public Release Date
INVESTIGATION PUBLICATIONS
Investigation PubMed ID
Investigation Publication DOI
Investigation Publication Author List
Investigation Publication Title
Investigation Publication Status
Investigation Publication Status Term Accession Number
Investigation Publication Status Term Source REF
INVESTIGATION CONTACTS
Investigation Person Last Name
Investigation Person Mid Initials
Investigation Person First Name
Investigation Person Address
Investigation Person Phone
Investigation Person Fax
Investigation Person Email
Investigation Person Affiliation
Investigation Person Roles
Investigation Person Roles Term Accession Number
Investigation Person Roles Term Source REF
STUDY
Study Identifier	10.1038/sdata.2016.126
Study Title	An extensive dataset of eye movements during viewing of complex images
Study Submission Date	03/08/2016
Study Public Release Date	31/01/2017
Study Description	http://www.nature.com/articles/sdata2016126#abstract
Study File Name	s_study_Wilming.txt
Comment[Subject Keywords]	///;//
Comment[Manuscript Licence]	CC BY-4.0
Comment[Experimental Metadata Licence]	CC0
Comment[Supplementary Information File Name]	
Comment[Supplementary Information File Type]	x-zip-compressed
Comment[Supplementary Information File URL]	http://www.nature.com/articles/sdata2016126#supplementary-information
Comment[Data Repository]	Dryad Digital Repository
Comment[Data Record Accession]	doi:10.5061/dryad.9pf75
Comment[Data Record URI]	http://dx.doi.org/10.5061/dryad.9pf75
STUDY DESIGN DESCRIPTORS
Study Design Type	data integration objective
Study Design Type Term Accession Number	ERO:0100092
Study Design Type Term Source REF	ERO
STUDY PUBLICATIONS
Study PubMed ID
Study Publication DOI
Study Publication Author List
Study Publication Title
Study Publication Status
Study Publication Status Term Accession Number
Study Publication Status Term Source REF
STUDY FACTORS
Study Factor Name	task
Study Factor Type	visual stimulus
Study Factor Type Term Accession Number	XCO:0000049
Study Factor Type Term Source REF	XCO
STUDY ASSAYS
Study Assay Measurement Type	eye movement
Study Assay Measurement Type Term Accession Number	NBO:0000444
Study Assay Measurement Type Term Source REF	NBO
Study Assay Technology Type	eye tracking device
Study Assay Technology Type Term Accession Number	ERO:0001420
Study Assay Technology Type Term Source REF	ERO
Study Assay Technology Platform	""
Study Assay File Name	a_assay_Wilming.txt
STUDY PROTOCOLS
Study Protocol Name	Study selection	Setup
Study Protocol Type	selection	protocol
Study Protocol Type Term Accession Number	OBI:0001928	OBI:0000272
Study Protocol Type Term Source REF	OBI	OBI
Study Protocol Description		
Study Protocol URI	""	""
Study Protocol Version		
Study Protocol Parameters Name	""	display; display resolution; display size; image size; image position; viewing distance; sampling frequency; eye tracker
Study Protocol Parameters Name Term Accession Number	""	""
Study Protocol Parameters Name Term Source REF	""	""
Study Protocol Components Name	""	""
Study Protocol Components Type	""	""
Study Protocol Components Type Term Accession Number	""	""
Study Protocol Components Type Term Source REF	""	""
STUDY CONTACTS
Study Person Last Name	Wilming	Onat	Ossandón	Açık	Kietzmann	Kaspar	Gameiro	Vormberg	König
Study Person First Name	Niklas	Selim	José P.	Alper	Tim C.	Kai	Ricardo R.	Alexandra	Peter
Study Person Mid Initials									
Study Person Email	nwilming@uke.de	""	""	""	""	""	""	""	""
Study Person Phone									
Study Person Fax									
Study Person Address									
Study Person Affiliation	Institute of Cognitive Science, University of Osnabrück, 49069 Osnabrück, Germany	Institute of Cognitive Science, University of Osnabrück, 49069 Osnabrück, Germany	Institute of Cognitive Science, University of Osnabrück, 49069 Osnabrück, Germany	Institute of Cognitive Science, University of Osnabrück, 49069 Osnabrück, Germany	Institute of Cognitive Science, University of Osnabrück, 49069 Osnabrück, Germany	Institute of Cognitive Science, University of Osnabrück, 49069 Osnabrück, Germany	Institute of Cognitive Science, University of Osnabrück, 49069 Osnabrück, Germany	Institute of Cognitive Science, University of Osnabrück, 49069 Osnabrück, Germany	Institute of Cognitive Science, University of Osnabrück, 49069 Osnabrück, Germany
Study Person Roles									
Study Person Roles Term Accession Number									
Study Person Roles Term Source REF									
Comment[Study Person ORCID]									
Comment[Funder]									
Comment[FundRef ID]									
Comment[Funder Term Source REF]									
Comment[Grant Identifier]									
