# Supplementary material for: An extensive dataset of eye movements during viewing of complex images
Source: Sci Data. 2017 Jan 31;4:160126. doi: 10.1038/sdata.2016.126 (PMC5283059; doi:10.1038/sdata.2016.126)
Supplement: Supplementary file 1 [file sdata2016126-isa1.zip › s_study_Wilming.txt]

Source Name	Characteristics[organism]	Term Source REF	Term Accession Number	Protocol REF	Comment[participant age]	Comment[number of observations]	Comment[number of fixations]	Sample Name	Factor Value[task]
3D	Homo sapiens	NCBITAXON	NCBITaxon:9606	Study selection	Students	14	84093	20	Depth recognition
AFC	Homo sapiens	NCBITAXON	NCBITaxon:9606	Study selection	Students	20	39358	2	Image recognition
Age study	Homo sapiens	NCBITAXON	NCBITaxon:9606	Study selection	7.6, 22.1, 80.6	58	105813	0	Patch recognition
APP	Homo sapiens	NCBITAXON	NCBITaxon:9606	Study selection	25.6 (SD 8.9)	73	99101	6	Object recognition
APPC	Homo sapiens	NCBITAXON	NCBITaxon:9606	Study selection	25 (SD 6)	46	12866	7	Object recognition
Baseline	Homo sapiens	NCBITAXON	NCBITaxon:9606	Study selection	23.1 (19-28)	48	203772	3	free-viewing
Bias	Homo sapiens	NCBITAXON	NCBITaxon:9606	Study selection	23.1 (19-28)	43	176391	11	free-viewing
Cross Modal	Homo sapiens	NCBITAXON	NCBITaxon:9606	Study selection	Students (23)	29	120261	16	free-viewing
Cross Modal 2	Homo sapiens	NCBITAXON	NCBITaxon:9606	Study selection	Students (19-36)	32	31826	17	free-viewing
EEG	Homo sapiens	NCBITAXON	NCBITaxon:9606	Study selection	Students	7	70026	9	free-viewing
Face Discrim.	Homo sapiens	NCBITAXON	NCBITaxon:9606	Study selection	Students	29	100448	18	Discrimination
Face Learning	Homo sapiens	NCBITAXON	NCBITaxon:9606	Study selection	Students	109	48977	19	Aversive learning
Filtered	Homo sapiens	NCBITAXON	NCBITaxon:9606	Study selection	22.6 (+/- ~2.3, 19-28)	47	83834	21	free-viewing
Gap	Homo sapiens	NCBITAXON	NCBITaxon:9606	Study selection	22 (+/- 2.5, 19-28)	24	49208	22	free-viewing
Head Fixed	Homo sapiens	NCBITAXON	NCBITaxon:9606	Study selection	24 (18-41)	19	151338	15	free-viewing, guided viewing
Memory I	Homo sapiens	NCBITAXON	NCBITaxon:9606	Study selection	24.2 (18-48)	45	179473	4	free-viewing
Memory II	Homo sapiens	NCBITAXON	NCBITaxon:9606	Study selection	25.9 (19-49)	34	109830	5	free-viewing
Monocular	Homo sapiens	NCBITAXON	NCBITaxon:9606	Study selection	22.4 (+/- 2.98)	68	282602	12	free-viewing
Patch	Homo sapiens	NCBITAXON	NCBITaxon:9606	Study selection	Students	35	64449	1	Patch recognition
Scaled	Homo sapiens	NCBITAXON	NCBITaxon:9606	Study selection	21.38 (+/- 3.00)	24	166156	10	free-viewing
Tactile	Homo sapiens	NCBITAXON	NCBITaxon:9606	Study selection	21.8 (18-29)	57	358578	8	free-viewing
Webtask	Homo sapiens	NCBITAXON	NCBITaxon:9606	Study selection	41.5 (24-55)	48	151581	13	free-viewing, content awareness task, information search task
Webtask at School	Homo sapiens	NCBITAXON	NCBITaxon:9606	Study selection	12 (+/- 0.3)	24	40553	14	free-viewing, content awareness task, information search task
