# Supplementary material for: An extensive dataset of eye movements during viewing of complex images
Source: Sci Data. 2017 Jan 31;4:160126. doi: 10.1038/sdata.2016.126 (PMC5283059; doi:10.1038/sdata.2016.126)
Supplement: Supplementary file 1 [file sdata2016126-isa1.zip › a_assay_Wilming.txt]

Sample Name	Protocol REF	Parameter Value[display]	Parameter Value[display resolution]	Unit	Term Source REF	Term Accession Number	Parameter Value[display size]	Unit	Term Source REF	Term Accession Number	Parameter Value[image size]	Unit	Term Source REF	Term Accession Number	Parameter Value[image position]	Parameter Value[viewing distance]	Unit	Term Source REF	Term Accession Number	Parameter Value[sampling frequency]	Unit	Term Source REF	Term Accession Number	Parameter Value[eye tracker]	Assay Name	Raw Data File	Comment[Data Repository]	Comment[Data Record Accession]	Comment[Data Record URI]	Factor Value[task]
20	Setup	SeeReal C-s	640x1024	pixels per inch	UO	UO:0000242	30.9x24.9	degree	UO	UO:0000185	1280x1024	pixels per inch	UO	UO:0000242	0	65	centimeter	UO	UO:0000015	250	hertz	UO	UO:0000106	EL II	3D	etdb_v1.0.hdf5	Dryad Digital Repository	doi:10.5061/dryad.9pf75	http://dx.doi.org/10.5061/dryad.9pf75	Depth recognition
2	Setup	ViewSonic	1280x960	pixels per inch	UO	UO:0000242	36.2x27.2	degree	UO	UO:0000185	1280x960	pixels per inch	UO	UO:0000242	0	65	centimeter	UO	UO:0000015	250	hertz	UO	UO:0000106	EL II	AFC	etdb_v1.0.hdf5	Dryad Digital Repository	doi:10.5061/dryad.9pf75	http://dx.doi.org/10.5061/dryad.9pf75	Image recognition
0	Setup	ViewSonic	1280x960	pixels per inch	UO	UO:0000242	35 x 26.5	degree	UO	UO:0000185	1280x960	pixels per inch	UO	UO:0000242	0	65	centimeter	UO	UO:0000015	500	hertz	UO	UO:0000106	EL 1000	Age study	etdb_v1.0.hdf5	Dryad Digital Repository	doi:10.5061/dryad.9pf75	http://dx.doi.org/10.5061/dryad.9pf75	Patch recognition
6	Setup	Apple Cinema	2560x1600	pixels per inch	UO	UO:0000242	23.8x23.8	degree	UO	UO:0000185	variable	pixels per inch	UO	UO:0000242	central	60	centimeter	UO	UO:0000015	500	hertz	UO	UO:0000106	EL II	APP	etdb_v1.0.hdf5	Dryad Digital Repository	doi:10.5061/dryad.9pf75	http://dx.doi.org/10.5061/dryad.9pf75	Object recognition
7	Setup	Apple Cinema	2560x1600	pixels per inch	UO	UO:0000242	23.8x23.8	degree	UO	UO:0000185	variable	pixels per inch	UO	UO:0000242	central	60	centimeter	UO	UO:0000015	500	hertz	UO	UO:0000106	EL II	APPC	etdb_v1.0.hdf5	Dryad Digital Repository	doi:10.5061/dryad.9pf75	http://dx.doi.org/10.5061/dryad.9pf75	Object recognition
3	Setup	SM1100	1280x960	pixels per inch	UO	UO:0000242	29x22	degree	UO	UO:0000185	1280x960	pixels per inch	UO	UO:0000242	0	80	centimeter	UO	UO:0000015	500	hertz	UO	UO:0000106	EL II	Baseline	etdb_v1.0.hdf5	Dryad Digital Repository	doi:10.5061/dryad.9pf75	http://dx.doi.org/10.5061/dryad.9pf75	free-viewing
11	Setup	SM1100	1280x960	pixels per inch	UO	UO:0000242	28x21	degree	UO	UO:0000185	1280x960	pixels per inch	UO	UO:0000242	0	80	centimeter	UO	UO:0000015	500	hertz	UO	UO:0000106	EL II	Bias	etdb_v1.0.hdf5	Dryad Digital Repository	doi:10.5061/dryad.9pf75	http://dx.doi.org/10.5061/dryad.9pf75	free-viewing
16	Setup	SM1100	1024x768	pixels per inch	UO	UO:0000242	28x21	degree	UO	UO:0000185	1024x768	pixels per inch	UO	UO:0000242	0	80	centimeter	UO	UO:0000015	500	hertz	UO	UO:0000106	EL II	Cross Modal	etdb_v1.0.hdf5	Dryad Digital Repository	doi:10.5061/dryad.9pf75	http://dx.doi.org/10.5061/dryad.9pf75	free-viewing
17	Setup	Apple Cinema	2560x1600	pixels per inch	UO	UO:0000242	44x36	degree	UO	UO:0000185	1944x1600	pixels per inch	UO	UO:0000242	308	60	centimeter	UO	UO:0000015	500	hertz	UO	UO:0000106	EL II	Cross Modal 2	etdb_v1.0.hdf5	Dryad Digital Repository	doi:10.5061/dryad.9pf75	http://dx.doi.org/10.5061/dryad.9pf75	free-viewing
9	Setup	U2311Hb	1920x1080	pixels per inch	UO	UO:0000242	27x46	degree	UO	UO:0000185	1280x960	pixels per inch	UO	UO:0000242	320.6	60	centimeter	UO	UO:0000015	500	hertz	UO	UO:0000106	EL 1000	EEG	etdb_v1.0.hdf5	Dryad Digital Repository	doi:10.5061/dryad.9pf75	http://dx.doi.org/10.5061/dryad.9pf75	free-viewing
18	Setup	SM 204B	1600x1200	pixels per inch	UO	UO:0000242	40.6x30.5	degree	UO	UO:0000185	1600x1200	pixels per inch	UO	UO:0000242	central	50	centimeter	UO	UO:0000015	250	hertz	UO	UO:0000106	EL 1000	Face Discrim.	etdb_v1.0.hdf5	Dryad Digital Repository	doi:10.5061/dryad.9pf75	http://dx.doi.org/10.5061/dryad.9pf75	Discrimination
19	Setup	SM 204B	1600x1200	pixels per inch	UO	UO:0000242	40.6x30.5	degree	UO	UO:0000185	1600x1200	pixels per inch	UO	UO:0000242	central	50	centimeter	UO	UO:0000015	250	hertz	UO	UO:0000106	EL 1000	Face Learning	etdb_v1.0.hdf5	Dryad Digital Repository	doi:10.5061/dryad.9pf75	http://dx.doi.org/10.5061/dryad.9pf75	Aversive learning
21	Setup	SM1100	1280x960	pixels per inch	UO	UO:0000242	28x21	degree	UO	UO:0000185	1280x960	pixels per inch	UO	UO:0000242	0	80	centimeter	UO	UO:0000015	500	hertz	UO	UO:0000106	EL II	Filtered	etdb_v1.0.hdf5	Dryad Digital Repository	doi:10.5061/dryad.9pf75	http://dx.doi.org/10.5061/dryad.9pf75	free-viewing
22	Setup	SM1100	1280x960	pixels per inch	UO	UO:0000242	28x21	degree	UO	UO:0000185	1280x960	pixels per inch	UO	UO:0000242	0	80	centimeter	UO	UO:0000015	500	hertz	UO	UO:0000106	EL II	Gap	etdb_v1.0.hdf5	Dryad Digital Repository	doi:10.5061/dryad.9pf75	http://dx.doi.org/10.5061/dryad.9pf75	free-viewing
15	Setup	BenQ XL2420T	1920x1080	pixels per inch	UO	UO:0000242	53.8x30.24	degree	UO	UO:0000185	1440x1080	pixels per inch	UO	UO:0000242	240,0	60	centimeter	UO	UO:0000015	500	hertz	UO	UO:0000106	EL 1000	Head Fixed	etdb_v1.0.hdf5	Dryad Digital Repository	doi:10.5061/dryad.9pf75	http://dx.doi.org/10.5061/dryad.9pf75	free-viewing, guided viewing
4	Setup	SM1100	1280x960	pixels per inch	UO	UO:0000242	29x22	degree	UO	UO:0000185	1280x960	pixels per inch	UO	UO:0000242	0	80	centimeter	UO	UO:0000015	500	hertz	UO	UO:0000106	EL II	Memory I	etdb_v1.0.hdf5	Dryad Digital Repository	doi:10.5061/dryad.9pf75	http://dx.doi.org/10.5061/dryad.9pf75	free-viewing
5	Setup	Apple Cinema	2650x1600	pixels per inch	UO	UO:0000242	46.2x28.9	degree	UO	UO:0000185	2650x1600	pixels per inch	UO	UO:0000242	0	80	centimeter	UO	UO:0000015	500	hertz	UO	UO:0000106	EL II	Memory II	etdb_v1.0.hdf5	Dryad Digital Repository	doi:10.5061/dryad.9pf75	http://dx.doi.org/10.5061/dryad.9pf75	free-viewing
12	Setup	Apple Cinema	2560x1600	pixels per inch	UO	UO:0000242	46.2x28.9	degree	UO	UO:0000185	variable	pixels per inch	UO	UO:0000242	0	80	centimeter	UO	UO:0000015	500	hertz	UO	UO:0000106	EL II	Monocular	etdb_v1.0.hdf5	Dryad Digital Repository	doi:10.5061/dryad.9pf75	http://dx.doi.org/10.5061/dryad.9pf75	free-viewing
1	Setup	ViewSonic	1280x960	pixels per inch	UO	UO:0000242	36.2x27.2	degree	UO	UO:0000185	1280, 960	pixels per inch	UO	UO:0000242	0	65	centimeter	UO	UO:0000015	250	hertz	UO	UO:0000106	EL II	Patch	etdb_v1.0.hdf5	Dryad Digital Repository	doi:10.5061/dryad.9pf75	http://dx.doi.org/10.5061/dryad.9pf75	Patch recognition
10	Setup	Apple Cinema	2560x1600	pixels per inch	UO	UO:0000242	46.2x28.9	degree	UO	UO:0000185	640x400 - 2560x1600	pixels per inch	UO	UO:0000242	central	80	centimeter	UO	UO:0000015	500	hertz	UO	UO:0000106	EL II	Scaled	etdb_v1.0.hdf5	Dryad Digital Repository	doi:10.5061/dryad.9pf75	http://dx.doi.org/10.5061/dryad.9pf75	free-viewing
8	Setup	SM1100	1280x960	pixels per inch	UO	UO:0000242	28x21	degree	UO	UO:0000185	1280x960	pixels per inch	UO	UO:0000242	0	80	centimeter	UO	UO:0000015	500	hertz	UO	UO:0000106	EL II	Tactile	etdb_v1.0.hdf5	Dryad Digital Repository	doi:10.5061/dryad.9pf75	http://dx.doi.org/10.5061/dryad.9pf75	free-viewing
13	Setup	SyncMaster 971p	1280x1024	pixels per inch	UO	UO:0000242	35.56x28.4	degree	UO	UO:0000185	1272x922	pixels per inch	UO	UO:0000242	4,86	60	centimeter	UO	UO:0000015	500	hertz	UO	UO:0000106	EL II	Webtask	etdb_v1.0.hdf5	Dryad Digital Repository	doi:10.5061/dryad.9pf75	http://dx.doi.org/10.5061/dryad.9pf75	free-viewing, content awareness task, information search task
14	Setup	SyncMaster 971p	1280x1024	pixels per inch	UO	UO:0000242	35.56x28.4	degree	UO	UO:0000185	1272x922	pixels per inch	UO	UO:0000242	4,86	60	centimeter	UO	UO:0000015	500	hertz	UO	UO:0000106	EL 1000	Webtask @ School	etdb_v1.0.hdf5	Dryad Digital Repository	doi:10.5061/dryad.9pf75	http://dx.doi.org/10.5061/dryad.9pf75	free-viewing, content awareness task, information search task
